# Supplementary material for: Effects of gut barrier dysfunction during a viral respiratory disease challenge on immune function of feedlot beef calves
Source: J Anim Sci. 2026 Apr 10;104:skag117. doi: 10.1093/jas/skag117 (PMC13152583; doi:10.1093/jas/skag117)
Supplement: skag117_Supplementary_Data [file skag117_supplementary_data.zip]

Archive with 3 entries (3 files):
- Foster_2025_Supplemental Table 1.docx
- Foster_2025_Supplemental Table 3.docx
- Foster_2025_Supplemental Table 2.docx
